# Supplementary material for: Chrysanthemum morifolium Extract Ameliorates Doxorubicin-Induced Cardiotoxicity by Decreasing Apoptosis
Source: Cancers (Basel). 2022 Jan 28;14(3):683. doi: 10.3390/cancers14030683 (PMC8833354; doi:10.3390/cancers14030683)
Supplement: Supplementary file 1 [file cancers-14-00683-s001.zip]

Archive with 1 entries (1 files):
- cancers-1552066-supplementary.pdf
